# Supplementary material for: Decreased serum level of sphingosine‐1‐phosphate: a novel predictor of clinical severity in COVID‐19
Source: EMBO Mol Med. 2020 Dec 9;13(1):e13424. doi: 10.15252/emmm.202013424 (PMC7744841; doi:10.15252/emmm.202013424)
Supplement: Supplementary file 1 — Table EV1 [file EMMM-13-e13424-s001.xlsx]

## Sheet: Foglio1
Table EV1. Characteristics of the HLT and COV cohorts
Colonna1	HLT (n=47)	COV (n=111)	p value
Sex (n° male, %)	29 (62%)	70 (63%)	0.505
Age (years)	61 (54-64)	64 (56-74)	0.088
ICU admission	-	22 (20%)	NA
Lenght of hospitalization (days)	-	23 (14-35)	NA
Mortality	0	10 (9%)	NA
PSI	-	91 (65-105)	NA
BMI (Kg/m2)	23 (21-26)	25 (22-28)	0.345
Hypertension	16 (34%)	43 (39%)	0.123
Diabetes	5 (11%)	16 (14%)	0.101
Data are median (IQR) or number (%). ICU: Intensive Care Unit; PSI: Pneumonia Severity Index; BMI: Body Mass Index; NA: not applicable.
