# Supplementary material for: Decreased serum level of sphingosine‐1‐phosphate: a novel predictor of clinical severity in COVID‐19
Source: EMBO Mol Med. 2020 Dec 9;13(1):e13424. doi: 10.15252/emmm.202013424 (PMC7744841; doi:10.15252/emmm.202013424)
Supplement: Supplementary file 2 — Table EV2 [file EMMM-13-e13424-s002.xlsx]

## Sheet: Foglio1
Table EV2. Laboratory parameters of blood count in HLT and COV patients
Colonna1	Normal range	HLT (n=47)	COV (n=111)	p value
RBC (1012/L)	4.5-5.60	4.8 (4.4-5.3)	3.9 (3.50-4.36)	<0.0001
HGB (g/dL)	13.7-17.2	14.8 (13.9-15.7)	11.2 (9.98-12.63)	<0.0001
HCT (%)	40-50	44 (40-46)	34.6 (31.6-38.1)	<0.0001
MCV (fL)	84-98	90 (88-93)	89.8 (86.6-94.1)	0.991
MCH (pg)	28-33	30 (29-31)	29.2 (28.1-30.5)	0.071
MCHC (g/dL)	32-35.5	33.3 (32.8-33.9)	32.4 (31.5-33.1)	0.086
RDW (%)	11.8-14.4	12.7 (12.2-13.2)	15.0 (13.9-16.2)	<0.0001
PLT (109/L)	160-350	239 (195-280)	273 (210-355)	0.078
MPV (fL)	9.3-12.6	10.7 (10.1-11)	10.3 (9.7-11)	0.236
PDW (%)	41883	12.8 (11.5-13.7)	11.5 (10.6-12.9)	0.122
PCT (%)	0.15-0.35	0.24 (0.20-0.29)	0.30 (0.23-0.36)	0.065
WBC (109/L)	3.60-9.20	6.22 (5.75-7.11)	10.44 (8.02-14.21)	<0.0001
Neutrophils (109/L)	1.70-6.20	3.53 (2.99-4.33)	6.69 (4.95-10.37)	<0.0001
Lymphocytes (109/L)	1.00-3.40	2.14 (1.64-2.34)	1.02 (0.77-1.27)	<0.0001
Eosinophils (109/L)	0-0.50	0.15 (0.08-0.26)	0.19 (0.07-0.33)	0.146
Basophils (109/L)	0-0.10	0.05 (0.03-0.06)	0.04 (0.02-0.06)	0.449
Monocytes (109/L)	0.20-0.80	0.54 (0.42-0.60)	0.89 (0.65-1.17)	<0.0001
Data are expressed as the median (IQR). RBC: Red Blood Cells; HGB: Hemoglobin; HCT: Hematocrit; MCV: Mean Corpuscular Volume; MCH: Mean corpuscular hemoglobin; MCHC: mean corpuscular hemoglobin concentration; RDW: Red Cell Distribution Width; PLT: Platelets; MPV: Mean Platelet Volume; PDW: Platelet Distribution Width; PCT: Plateletcrit; WBC: White Blood Cells
