# Supplementary material for: Decreased serum level of sphingosine‐1‐phosphate: a novel predictor of clinical severity in COVID‐19
Source: EMBO Mol Med. 2020 Dec 9;13(1):e13424. doi: 10.15252/emmm.202013424 (PMC7744841; doi:10.15252/emmm.202013424)
Supplement: Supplementary file 3 — Table EV3 [file EMMM-13-e13424-s003.xlsx]

## Sheet: Foglio1
Table EV3. Biochemical parameters in the HLT and COV populations
Colonna1	Normal range	HLT (n=47)	COV (n=111)	p value
Total proteins (g/dL)	6.4-8.3	7.1 (6.8-7.5)	6.1 (5.5-6.5)	<0.0001
Albumin (g/dL)	3.5-5.2	4.3 (4.0-4.6)	3.0 (2.6-3.5)	<0.0001
Total cholesterol (mg/dL)	100-190	172 (154-200)	131 (116-156)	<0.0001
HDL-C (mg/dL)	>40	59 (47-72)	36 (28-45)	<0.0001
25-OH Vitamin D (ng/mL)	>24	34 (24-35)	15 (9-19)	<0.0001
Urea (mg/dL)	44075	15 (14-18)	21 (14-30)	<0.0001
Ferritin (ng/mL)	11-264	64 (33-114)	434 (216-778)	<0.0001
GGT (U/L)	21520	21 (17-27)	72 (40-103)	<0.0001
AST (U/L)	14-36	25 (22-29)	40 (35-48)	<0.0001
ALT (U/L)	< 35	23 (20-28)	39 (33-47)	<0.0001
CRP (mg/L)	<10	4.6 (4.5-4.8)	13.6 (5.3-45.2)	0.016
LDH (U/L)	120-246	185 (171-191)	308 (238-404)	0.041
NT-proBNP (ng/L)	< 93	51 (33-84)	119 (75-346)	0.036
IL-6 (ng/L)	<7	5 (4-7)	53 (21-96)	0.019
Total bilirubin (mg/dL)	0.20-1.30	0.79 (0.59-1.19)	0.33 (0.23-0.55)	<0.0001
D-dimer (ng/mL)	<270	142 (120-183)	521 (307-937)	0.006
Fibrinogen (mg/dL)	150-450	190 (165-320)	479 (345-570)	0.024
Data are expressed as median (IQR). AST: Aspartate Aminotransferase; ALT: Alanine Aminotransferase; LDH: Lactate Dehydrogenase; GGT: Gamma-glutamyl transferase; CRP: C-reactive protein; IL-6: interleukin-6.
