# Supplementary material for: Decreased serum level of sphingosine‐1‐phosphate: a novel predictor of clinical severity in COVID‐19
Source: EMBO Mol Med. 2020 Dec 9;13(1):e13424. doi: 10.15252/emmm.202013424 (PMC7744841; doi:10.15252/emmm.202013424)
Supplement: Supplementary file 4 — Table EV4 [file EMMM-13-e13424-s004.xlsx]

## Sheet: Foglio1
Table EV4. Characteristics of the noICU and ICU cohorts
Colonna1	noICU (n=89)	ICU (n=22)	p value
Sex (n° male, %)	53 (60%)	17 (77%)	0.096
Age (years)	64 (55-79)	62 (57-72)	0.748
Lenght of hospitalization (days)	16 (10-36)	44 (29-53)	0.001
Mortality	5 (6%)	5 (23%)	0.028
PSI	78 (61-97)	101 (84-183)	0.001
BMI (Kg/m2)	25 (23-27)	24 (22-30)	0.523
Hypertension	38 (43%)	5 (23%)	0.041
Diabetes	14 (16%)	2 (9%)	0.015
Data are median (IQR) or number (%). PSI: Pneumonia Severity Index; BMI: Body Mass Index.
