# Supplementary material for: Decreased serum level of sphingosine‐1‐phosphate: a novel predictor of clinical severity in COVID‐19
Source: EMBO Mol Med. 2020 Dec 9;13(1):e13424. doi: 10.15252/emmm.202013424 (PMC7744841; doi:10.15252/emmm.202013424)
Supplement: Supplementary file 5 — Table EV5 [file EMMM-13-e13424-s005.xlsx]

## Sheet: Foglio1
Table EV5. Laboratory parameters in the noICU and ICU cohorts
Colonna2	noICU	ICU	p value
RBC (1012/L)	4.33 (3.81-4.80)	3.62 (3.02-3.83)	<0.0001
HGB (g/dL)	12.6 (10.8- 14.4)	10.5 (8.6-11.2)	<0.0001
HCT (%)	38.0 (33.6-43.4)	32.3 (27.5-34.6)	<0.0001
WBC (109/L)	8.2 (6.2-10.9)	14.5 (11.9-17.1)	<0.0001
Neutrophils (109/L)	4.96 (3.47-6.89)	10.6 (9.6-13.0)	<0.0001
Lymphocytes (109/L)	1.20 (0.8-2.03)	1.08 (0.82-1.43)	0.039
NLR (Ratio)	5.2 (2.0-7.3)	8.7 (7.2-12.4)	<0.0001
Urea (mg/dL)	19 (15-24)	34 (28-66)	0.007
AST (U/L)	38 (27-43)	43 (37-55)	0.004
ALT (U/L)	38 (29-43)	45 (38-103)	0.004
LDH (U/L)	272 (211-378)	332 (286-503)	0.047
CRP (mg/L)	12.2 (6.2-35.0)	36.4 (13.3-80.4)	0.017
D-dimer (ng/mL)	413 (241-757)	948 (510- 4262)	0.034
Data are expressed as median (IQR). RBC: Red Blood Cells; HGB: Hemoglobin; HCT: Hematocrit; WBC: White Blood Cells; NLR: neutrophils-to-lymphocytes ratio; AST: Aspartate Aminotransferase; ALT: Alanine Aminotransferase; LDH: Lactate Dehydrogenase; CRP: C-reactive protein.
