# Supplementary material for: Decreased serum level of sphingosine‐1‐phosphate: a novel predictor of clinical severity in COVID‐19
Source: EMBO Mol Med. 2020 Dec 9;13(1):e13424. doi: 10.15252/emmm.202013424 (PMC7744841; doi:10.15252/emmm.202013424)
Supplement: Supplementary file 6 — Table EV6 [file EMMM-13-e13424-s006.xlsx]

## Sheet: Foglio1
Table EV6. Univariable and multivariable analysis of factors associated with ICU admission in COVID-19 patients.
Colonna2	Univariable OR (95%CI)	p value	Multivariable OR (95%CI)	p value2
Age	1.003 (0.970-1.037)	0.844
Sex, male	2.239 (0.780-6.428)	0.134
Hypertension	2.871 (0.969-8.511)	0.057
Diabetes	2.462 (0.521-11.633)	0.256
BMI	0.965(0.866-1.075)	0.519
PSI	0.977 (0.963-0.991)	0.002
S1P	36.066 (4.587-283.588)	0.001	39.447 (1.508-1031.601)	0.027
apoM	1.097(1.035-1.163)	0.002
RBC	5.770 (2.493-13.353)	<0.0001
HGB	1.681 (1.289-2.192)	<0.0001
HCT	1.213 (1.100-1.137)	<0.0001
NLR	0.790 (0.702-0.888)	<0.0001	0.795 (0.646-0.977)	0.029
CRP	0.988 (0.977-0.998)	0.022
HDL-C	1.083 (0.981-1.195)	0.112
Albumin	6.101 (1.941-19.174)	0.002
OR: odds ratio; CI: Confidence interval; BMI: body mass index; PSI: Pneumonia Severity Index; RBC: red blood cells; HGB: hemoglobin; HCT: hematocrit; NLR: neutrophil-to-lymphocyte ratio; CRP: C-reactive protein
